# Supplementary material for: Analysis of High Performance Concrete Mixed with Nano-Silica in Front of Sulfate Attack
Source: Materials (Basel). 2022 Oct 29;15(21):7614. doi: 10.3390/ma15217614 (PMC9659054; doi:10.3390/ma15217614)
Supplement: Supplementary file 1 [file materials-15-07614-s001.zip]

Archive with 1 entries (1 files):
- materials-1904206-supplementary.pdf
